# Supplementary material for: Biological sex influences severity and outcomes in Acinetobacter baumannii pneumonia
Source: Microbiol Spectr. 2025 Apr 16;13(6):e03199-24. doi: 10.1128/spectrum.03199-24 (PMC12131798; doi:10.1128/spectrum.03199-24)
Supplement: Table S2 — Acinetobacter baumannii-specific antibiotic therapy profile by patient. [file spectrum.03199-24-s0002.xlsx]

## Sheet: Sheet1
Supplemental Table 2. Acinetobacter baumannii-specific antibiotic therapy profile by patient. Raw data for A. baumannii-specific therapy, reported as number of days for therapy during the same inpatient admission in which positive A. baumannii culture was obtained and clinical evidence of pneumonia occurred.
Study ID	Patient sex	Gentamicin	Tobramycin	Amikacin	Imipenem	Meropenem	Doripenem	Ciprofloxacin	Levofloxacin	Piptazo	Ticarcillin-clavulanic acid	Cefotaxime	Ceftriaxone	Ceftazidime	Cefepime	Trimethoprim-sulphamethoxazole	Ampicillin-sulbactam	Tetracycline	Doxycycline	Minocycline	Colistin	Polymyxin B	Cefiderocol	Tigecycline	Eravacycline
1	Male									2					1	2	2
2	Female							1		3
5	Female					2			1						1	3
6	Male					1			2	14							1
7	Female									1
8	Male								2	3
9	Male									1			1
10	Male							3		1			1	1	2	1	2
13	Male					3															7
14	Male					2				3			1
15	Male					1				1
16	Male	1				4				2				4							1
17	Male	1				1				3					1
18	Male					2				4					1		1
20	Male								1	2			2
21	Female
23	Male	1	4			1			1	4					2
24	Male					3			1	2			2								4			3
25	Male									4											3			2
26	Male									2			1			3	1
28	Male									2											3			2
29	Male					5			1	6					1		3				2			1
30	Female							1		2			1	1	1						4			3
31	Female					3			1	7			2								3			2
32	Male					2			2	2			1
33	Male									3			2		1		1
34	Female												5								5			2
35	Female					2							2		1						5			3
36	Female					3			1	3					1		1				2			1
37	Male					4		1	4	1					1						2			4
38	Male							1	1	1			1											2
40	Male					2		2		2					1						3			2
41	Male	2				2			1	1							1				3
42	Female									1					1						2			2
43	Male					3			1						1						2			2
44	Male					1				2			2
45	Male					3				4				3	1	1	1				3			2
46	Female					4			1	5			2								3			3
48	Male					3				4			4	1
49	Female					5			1	6				2		2
50	Female					2									1
51	Female	6								3						1					4			4
52	Female					3															2			1
53	Female			1						1			2
54	Male		3							3											1
55	Male					3							2								1	1
56	Male					2		4		5			6		1		2				6			1
57	Female					4				2					1		2
58	Male									2											1
59	Male					1				2					2						4			4
60	Female									2
61	Male									4
62	Female					1				4					1						2			2
64	Female	1				2				1											2			1
65	Female					7				2							1				10			3
66	Female									6			2
67	Male					2				2			1		1		1				3			3
68	Female	1								3			1								3			4
69	Female					2		1		4			3		3						3			2
70	Male					4		1		7			1		2
71	Male									2
73	Male			1		6				2			2
74	Male					1				4					1						1			2
76	Male					1				3			3
77	Female									4
78	Male	2				2				2			1		1						5			4
80	Male	2								3			2				1				1			2
81	Male					3															2			2
82	Male					1				1
83	Female									1											1
84	Female					2				1
85	Female			1		2							1								1			1
86	Male					1				4			1								2			2
87	Male					1				2			1		5						4			3
88	Female					1		3		3											4			2
90	Male			2		3				10			1				1				3			1
91	Male									2					1
92	Male	2								4											1			3
93	Female									5
94	Female					3				1
95	Male		1			5				1			1		1						2			2
97	Female									1											2
98	Female					1								1			2				1
99	Male	1												2								3
100	Male					3				3			6								2
101	Female			1		2				2			1								4			3
102	Male					6				1						2					3			6
103	Female									2				1
105	Male		2			3			1	2			1		1						9			2
106	Male					1		1		3
107	Male								1	2											5			3
108	Male					3			1	2											2
110	Male					3			3	1					1						2			2
111	Male	3	1			4		1	1	6						1					4	2
112	Male	1								2												1
113	Female					4				2			1		2						1
115	Female			2		8				12			2	5	3	2	2				8
116	Female									3				1	1
117	Female					1		2		4						2
118	Male					1				3				2			1
120	Male			3		6				1			2
121	Male							1		2					2
122	Female									4			1			1
124	Male								2	9
125	Female					5				3				2
126	Male									2			1				1
127	Female									2			1								2
128	Male									1					2
129	Female	1							1	1						1						2
131	Male					4				4
132	Male					1			1	1						3
133	Male					3				8
134	Male									1
135	Male									3
136	Male					2				2
138	Female									2
139	Female					1			1					1							2
140	Female					2															4
141	Female														1
142	Male					1				4			1		2
143	Male							2		3				2	1	1
145	Female					6				1
146	Male					2				4			1		3
147	Female									1
148	Female																		1
149	Male					1				1			1	2
150	Female									6			1
152	Male									5				1
153	Male								1				1		3
154	Male					3				3					4
155	Male					3		1	1	1			2		3	1
156	Female					1				3					4
157	Female								2	1			2
158	Male					1			1	3			2			2
159	Male									2					2
160	Male					1			1	1					1
161	Male					5				1			2		2
162	Male									1					2
163	Male												2		3				1						1
164	Male												2		2
165	Male	3				16		2		6					1	1
166	Female								2	1					1				3			1			1
167	Male					5				4					3							4			1
168	Male					4							2		3	1			1			2
169	Male														3							2
170	Female					7				1			1		2				1			3
171	Male					1							2		3				2			4
172	Male							1		2			4		2		1
173	Male					3							2		4		1		1
174	Female					2							3		3				1
175	Male									1					2
176	Male								1				2	1	2
177	Male									1			1
178	Male					9				5			1		2				1			2
179	Male	8				2			2	5				5	3	1
180	Female					2				2				3	5							2
181	Female					3							1									3
182	Female								1						1
183	Male					3				2					4
185	Female									3					1	1
186	Male					2				3					1	1
187	Male					1		1		4
188	Male	1				7				2					2	2						1
189	Male					2		2					1		1
190	Female	2				7									2
191	Female	2				2			1	4			1		7							3
192	Female							2		5					1	2	2
193	Male	6								2			2		5		4		3			5
194	Male														3
195	Male							1		1					3		1
196	Male									1					1	4	2
197	Female					3		1							1							3
198	Male					3		2		3												2			2
199	Female	1				4				3					3	2	2					1
200	Female					3									2
201	Male		1			2				3					3		3				3	3	3
202	Male					1				1						1			2			2	1
203	Female					1							1						1
204	Male					3			1	5					1
205	Male					1									2		2		1
206	Female	1				2				2				7	1	1							3
207	Female					2									1
208	Female					2			2	1					4	1
209	Male					1									3								2
210	Female									3					2
211	Male														4
212	Female					2		1							4
213	Female														2
214	Male					2				1					4
215	Female									1					4
216	Female														2	1	2
217	Male					5				2				1	1	1	1
218	Male														2
219	Male					2				1					3	2
220	Male	1														1	4
221	Male												1		1
222	Female																		1
223	Male													1	1
224	Female					1							2		5
225	Female									1			1			1
226	Male									1					1		2
227	Male									1
228	Female					2									2
229	Male					2									3
230	Female									1					1
231	Male					1		2		1					3	5
232	Male														4
233	Male					3									2
234	Male					2							1		4
235	Female					1			1						1
236	Male					3							1		4
237	Male								1				2						1
238	Male	1				2									4
239	Male					2			3						3
240	Female								3						2
241	Male	4				4							1		1							2
242	Male												1		5		1
243	Male												1		1
244	Male					1							1		2
245	Male														1		1
Total		25	6	7	0	128	0	26	41	157	0	0	77	23	119	35	35	0	15	0	59	23	4	42	4
