# Supplementary material for: Biological sex influences severity and outcomes in Acinetobacter baumannii pneumonia
Source: Microbiol Spectr. 2025 Apr 16;13(6):e03199-24. doi: 10.1128/spectrum.03199-24 (PMC12131798; doi:10.1128/spectrum.03199-24)
Supplement: Table S5 — Outcomes stratified by comorbidities and risk factors. [file spectrum.03199-24-s0005.xlsx]

## Sheet: Diabetes
Outcomes by Diabetes Status	Diabetics (n=58)	Non-Diabetics (n=162)	p-value
Intubation status, no. (%)			0.432996
Yes	56 (97)	152 (94)
No	2 (3)	10 (6)
Ventilation status, no. (%)			0.432996
Yes	56 (97)	152 (94)
No	2 (3)	10 (6)
PSI score, median (IQR)	134 (54)	104 (49)	<0.0001
PSI risk, median (IQR)	5 (1)	4 (1)	<0.0001
LOS, median (IQR), days	28 (26)	29 (30)	0.9508
ICU LOS, median (IQR), days	22 (19)	21 (19)	0.5286
NIPPV status, no. (%)			0.745723
Yes	9 (16)	19 (12)
No	2 (3)	5 (3)
N/A	47 (81)	138 (85)
O2 requirement during admission, no. (%)			0.395286
Yes	58 (100)	160 (99)
No	0 (0)	2 (1)
Oxygen type during admission, no. (%)			0.629642
Intubation/trach/invasive vent	55 (95)	151 (93)
High flow	2 (3)	3 (2)
Low flow	1 (2)	6 (4)
N/A	0 (0)	2 (1)
Discharge status, no. (%)			0.251059
Alive	38 (66)	119 (73)
Deceased	20 (34)	43 (27)
Oxygen on discharge, no. (%)			0.38523
Yes	21 (36)	57 (35)
No	17 (29)	62 (38)
N/A (pt deceased)	20 (35)	43 (27)
Oxygen type on discharge, no. (%)			0.515263
Intubation/trach/invasive vent	19 (33)	44 (27)
High flow	0 (0)	4 (2)
Low flow	2 (3)	9 (6)
N/A	37 (64)	105 (65)
Ventilation status on discharge, no. (%)			0.211056
Yes	11 (19)	22 (14)
No	27 (47)	97 (60)
N/A (pt deceased)	20 (34)	43 (26)

## Sheet: CVD
Outcomes by CVD Status	CVD (n=62)	Non-CVD (n=158)	p-value
Intubated during admission, no. (%)			0.361831
Yes	60 (97)	148 (94)
No	2 (3)	10 (6)
Ventilator during admission, no. (%)			0.801066
Yes	59 (95)	149 (94)
No	3 (5)	9 (6)
PSI Score, median (IQR)	116 (45)	110 (53)	0.1484
PSI Risk Score, median (IQR)	4 (1)	4 (2)	0.0338
LOS, median (IQR), days	26 (26)	30 (30)	0.1829
ICU LOS, median (IQR), days	17 (16)	22 (19)	0.1049
NIPPV during admission, no. (%)			0.0235159
Yes	2 (3)	26 (16)
No	3 (5)	4 (3)
N/A (pt was intubated or on ventilation)	57 (92)	128 (81)
Supplemental O2 during admission, no. (%)			0.373493
Yes	62 (100)	156 (99)
No	0 (0)	2 (1)
Oxygen type during admission, no. (%)			0.807991
Intubation/trach/invasive vent	59 (95)	147 (93)
High flow	1 (2)	4 (3)
Low flow	2 (3)	5 (3)
N/A (did not receive O2)	0 (0)	2 (1)
Discharge status, no. (%)			0.456648
Alive	42 (68)	115 (73)
Deceased	20 (32)	43 (27)
Supplemental O2 requirement on discharge, no. (%)			0.451968
Yes	18 (29)	60 (38)
No	24 (39)	55 (35)
N/A (patient deceased)	20 (32)	43 (27)
Oxygen type on discharge, no. (%)			0.246049
Intubation/trach/invasive vent	17 (27)	46 (29)
High flow	0 (0)	4 (3)
Low flow	1 (2)	10 (6)
N/A	44 (71)	98 (62)
Ventilator on discharge, no. (%)			0.552234
Yes	7 (11)	26 (17)
No	35 (57)	89 (56)
N/A	20 (32)	43 (27)

## Sheet: CHF
Outcomes by CHF Status	CHF (n=28)	Non-CHF (n=192)	p-value
Intubation during admission, no. (%)			0.673677
Yes	26 (93)	182 (95)
No	2 (7)	10 (5)
Ventilation during admission, no. (%)			0.673677
Yes	26 (93)	182 (95)
No	2 (7)	10 (5)
PSI Score, median (IQR)	153 (53)	106 (49)	<0.0001
PSI Risk, median (IQR)	5 (1)	4 (1)	<0.0001
LOS, median (IQR), days	24 (30)	30 (29)	0.2073
ICU LOS, median (IQR), days	18 (30)	22 (18)	0.1796
NIPPV, no. (%)			0.109486
Yes	7 (25)	21 (11)
No	1 (4)	6 (3)
N/A	20 (71)	165 (86)
Supplemental O2 during admission, no. (%)			0.587451
Yes	28 (100)	190 (99)
No	0 (0)	2 (1)
Supplemental O2 type, no. (%)			0.142457
Intubation/trach/invasive vent	24 (86)	182 (94)
High flow	2 (7)	3 (2)
Low flow	2 (7)	5 (3)
N/A	0 (0)	2 (1)
Discharge status, no. (%)			0.375162
Alive	18 (64)	139 (72)
Deceased	10 (36)	53 (28)
Supplemental O2 on discharge, no. (%)			0.593649
Yes	10 (36)	68 (35)
No	8 (28)	71 (37)
N/A	10 (36)	53 (28)
Supplemental O2 type on discharge, no. (%)			0.419066
Intubation/trach/invasive vent	7 (25)	56 (29)
High flow	0 (0)	4 (2)
Low flow	3 (11)	8 (4)
N/A	18 (64)	124 (65)
Ventilation on discharge, no. (%)			0.288863
Yes	6 (21)	27 (14)
No	12 (43)	112 (58)
N/A	10 (36)	53 (28)

## Sheet: CAD
Outcomes by CAD or Other HF Status	CAD or Other HF (n=30)	Non-CAD (n=190)	p-value
Intubation during admission, no. (%)			0.581957
Yes	29 (97)	179 (94)
No	1 (3)	11 (6)
Ventilation during admission, no. (%)			0.581957
Yes	29 (97)	179 (94)
No	1 (3)	11 (6)
PSI Score, median (IQR)	119 (63)	113 (52)	0.4017
PSI Risk, median (IQR)	4 (1)	4 (2)	0.2645
LOS, median (IQR), days	29 (19)	29 (30)	0.3991
ICU LOS, median (IQR), days	18 (14)	21 (20)	0.1632
NIPPV, no. (%)			0.992577
Yes	4 (13)	24 (13)
No	1 (3)	6 (3)
N/A	25 (83)	160 (84)
Supplemental O2 during admission, no. (%)			0.572398
Yes	30 (100)	188 (99)
No	0 (0)	2 (1)
Supplemental O2 type, no. (%)			0.766986
Intubation/trach/invasive vent	29 (97)	177 (93)
High flow	0 (0)	5 (3)
Low flow	1 (3)	6 (3)
N/A	0 (0)	2 (1)
Discharge status, no. (%)			0.295118
Alive	19 (63)	138 (73)
Deceased	11 (37)	52 (27)
Supplemental O2 on discharge, no. (%)			0.146696
Yes	13 (43)	65 (34)
No	6 (20)	73 (39)
N/A	11 (37)	52 (27)
Supplemental O2 type on discharge, no. (%)			0.469523
Intubation/trach/invasive vent	9 (30)	54 (28)
High flow	1 (3)	3 (2)
Low flow	3 (10)	8 (4)
N/A	17 (57)	125 (66)
Ventilation on discharge, no. (%)			0.490153
Yes	5 (16)	28 (15)
No	14 (47)	110 (58)
N/A	11 (37)	52 (27)

## Sheet: COPD
Outcomes by COPD Status	COPD (n=51)	Non-COPD (n=169)	p-value
Intubation during admission, no. (%)			0.391429
Yes	47 (92)	161 (95)
No	4 (8)	8 (5)
Ventilation during admission, no. (%)			0.17834
Yes	46 (90)	162 (96)
No	5 (10)	7 (4)
PSI Score, median (IQR)	126 (47)	105 (50)	0.0002
PSI Risk, median (IQR)	4 (1)	4 (1)	0.0002
LOS, median (IQR), days	22 (34)	30 (28)	0.0872
ICU LOS, median (IQR), days	16 (22)	22 (18)	0.1639
NIPPV, no. (%)			0.327699
Yes	8 (16)	20 (12)
No	3 (6)	4 (2)
N/A	40 (78)	145 (86)
Supplemental O2 during admission, no. (%)			0.17834
Yes	50 (98)	168 (99)
No	1 (2)	1 (1)
Supplemental O2 type, no. (%)			0.0740249
Intubation/trach/invasive vent	46 (90)	160 (94)
High flow	0 (0)	5 (3)
Low flow	4 (8)	3 (2)
N/A	1 (2)	1 (1)
Discharge status, no. (%)			0.0238056
Alive	30 (59)	127 (75)
Deceased	21 (41)	42 (25)
Supplemental O2 on discharge, no. (%)			0.00544854
Yes	21 (41)	57 (34)
No	9 (18)	70 (41)
N/A	21 (41)	42 (25)
Supplemental O2 type on discharge, no. (%)			0.0135705
Intubation/trach/invasive vent	13 (25)	50 (30)
High flow	1 (2)	3 (2)
Low flow	7 (14)	4 (2)
N/A	30 (59)	112 (66)
Ventilation on discharge, no. (%)			0.0738075
Yes	7 (14)	26 (15)
No	23 (45)	101 (60)
N/A	21 (41)	42 (25)

## Sheet: Liver Disease
Outcomes by Liver Disease	Liver Disease (n=22)	Non-Liver Disease (n=198)	p-value
Intubation during admission, no. (%)			0.843105
Yes	21 (95)	187 (94)
No	1 (5)	11 (6)
Ventilation during admission, no. (%)			0.843105
Yes	21 (95)	187 (94)
No	1 (5)	11 (6)
PSI Score, median (IQR)	134 (72)	110 (51)	0.0086
PSI Risk, median (IQR)	5 (1)	4 (2)	0.0014
LOS, median (IQR), days	22 (29)	30 (29)	0.3633
ICU LOS, median (IQR), days	22 (18)	21 (19)	0.8166
NIPPV, no. (%)			0.242807
Yes	4 (18)	24 (12)
No	0 (0)	7 (4)
N/A	18 (82)	167 (84)
Supplemental O2 during admission, no. (%)			0.635812
Yes	22 (100)	196 (99)
No	0 (0)	2 (1)
Supplemental O2 type, no. (%)			0.815753
Intubation/trach/invasive vent	20 (91)	186 (94)
High flow	1 (4.5)	4 (2)
Low flow	1 (4.5)	6 (3)
N/A	0 (0)	2 (1)
Discharge status, no. (%)			0.0658592
Alive	12 (55)	145 (73)
Deceased	10 (45)	53 (27)
Supplemental O2 on discharge, no. (%)			0.184175
Yes	6 (27)	72 (36)
No	6 (27)	73 (37)
N/A	10 (46)	53 (27)
Supplemental O2 type on discharge, no. (%)			0.484555
Intubation/trach/invasive vent	4 (18)	59 (30)
High flow	0 (0)	4 (2)
Low flow	2 (9)	9 (4)
N/A	16 (73)	126 (64)
Ventilation on discharge, no. (%)			0.173807
Yes	2 (9)	31 (16)
No	10 (45.5)	114 (57)
N/A	10 (45.5)	53 (27)

## Sheet: Renal Disease
Outcomes by Renal Disease Status	Renal Disease (n=59)	Non-Renal Disease (n=161)	p-value
Intubation during admission, no. (%)			0.232444
Yes	54 (92)	154 (96)
No	5 (8)	7 (4)
Ventilation during admission, no. (%)			0.232444
Yes	54 (92)	154 (96)
No	5 (8)	7 (4)
PSI Score, median (IQR)	131 (44)	104 (51)	<0.0001
PSI Risk, median (IQR)	5 (1)	4 (1)	<0.0001
LOS, median (IQR), days	23 (23)	32 (28)	0.0109
ICU LOS, median (IQR), days	20 (20)	22 (19)	0.128
NIPPV, no. (%)			0.041473
Yes	11 (19)	17 (11)
No	4 (7)	3 (2)
N/A	44 (74)	141 (87)
Supplemental O2 during admission, no. (%)			0.389775
Yes	59 (100)	159 (99)
No	0 (0)	2 (1)
Supplemental O2 type, no. (%)			0.0694418
Intubation/trach/invasive vent	52 (88)	154 (96)
High flow	3 (5)	2 (1)
Low flow	4 (7)	3 (2)
N/A	0 (0)	2 (1)
Discharge status, no. (%)			0.000185259
Alive	31 (53)	126 (78)
Deceased	28 (47)	35 (22)
Supplemental O2 on discharge, no. (%)			0.00081286
Yes	14 (24)	64 (40)
No	17 (29)	62 (38)
N/A	28 (47)	35 (22)
Supplemental O2 type on discharge, no. (%)			0.111836
Intubation/trach/invasive vent	11 (19)	52 (32)
High flow	0 (0)	4 (2)
Low flow	3 (5)	8 (5)
N/A	45 (76)	97 (60)
Ventilation on discharge, no. (%)			0.000899642
Yes	6 (10)	26 (17)
No	25 (42)	99 (61)
N/A	28 (48)	35 (22)

## Sheet: Hemodialysis
Outcomes by Hemodialysis Status	HD (n=11)	Non-HD (n=209)	p-value
Intubation during admission, no. (%)			0.413744
Yes	11 (100)	197 (94)
No	0 (0)	12 (6)
Ventilation during admission, no. (%)			0.413744
Yes	11 (100)	197 (94)
No	0 (0)	12 (6)
PSI Score, median (IQR)	142 (67)	112 (52)	0.0383
PSI Risk, median (IQR)	5 (1)	4 (2)	0.0296
LOS, median (IQR), days	28 (26)	29 (30)	0.9665
ICU LOS, median (IQR), days	23 (21)	21 (19)	0.6265
NIPPV, no. (%)			0.290683
Yes	3 (27)	25 (12)
No	0 (0)	7 (3)
N/A	8 (73)	177 (85)
Supplemental O2 during admission, no. (%)			0.744479
Yes	11 (100)	209 (99)
No	0 (0)	2 (1)
Supplemental O2 type, no. (%)			0.270559
Intubation/trach/invasive vent	9 (82)	197 (94)
High flow	1 (9)	4 (2)
Low flow	1 (9)	6 (3)
N/A	0 (0)	2 (1)
Discharge status, no. (%)			0.205531
Alive	6 (54)	151 (72)
Deceased	5 (46)	58 (28)
Supplemental O2 on discharge, no. (%)			0.339644
Yes	4 (36)	74 (35)
No	2 (18)	77 (37)
N/A	5 (46)	58 (28)
Supplemental O2 type on discharge, no. (%)			0.793414
Intubation/trach/invasive vent	4 (36)	59 (28)
High flow	0 (0)	4 (2)
Low flow	0 (0)	11 (5)
N/A	7 (64)	135 (65)
Ventilation on discharge, no. (%)			0.436548
Yes	1 (9)	32 (15)
No	5 (45.5)	119 (57)
N/A	5 (45.5)	58 (28)

## Sheet: Malignancy
Outcomes by Malignancy Status	Malignancy (n=11)	No Malignancy (n=209)	p-value
Intubation during admission, no. (%)			0.000669763
Yes	20 (80)	188 (96)
No	5 (20)	7 (4)
Ventilation during admission, no. (%)			0.000669763
Yes	20 (80)	188 (96)
No	5 (20)	7 (4)
PSI Score, median (IQR)	157 (61)	107 (48)	<0.0001
PSI Risk, median (IQR)	5 (1)	4 (1)	<0.0001
LOS, median (IQR), days	22 (37)	30 (28)	0.2062
ICU LOS, median (IQR), days	16 (28)	22 (18)	0.3174
NIPPV, no. (%)			2.31359e-06
Yes	3 (12)	25 (13)
No	5 (20)	2 (1)
N/A	17 (68)	168 (86)
Supplemental O2 during admission, no. (%)			0.610972
Yes	25 (100)	193 (99)
No	0 (0)	2 (1)
Supplemental O2 type, no. (%)			0.00127499
Intubation/trach/invasive vent	20 (80)	186 (95)
High flow	1 (4)	4 (2)
Low flow	4 (16)	3 (2)
N/A	0 (0)	2 (1)
Discharge status, no. (%)			0.181874
Alive	15 (60)	142 (73)
Deceased	10 (40)	53 (27)
Supplemental O2 on discharge, no. (%)			0.39972
Yes	7 (28)	71 (36.5)
No	8 (32)	71 (36.5)
N/A	10 (40)	53 (27)
Supplemental O2 type on discharge, no. (%)			0.165149
Intubation/trach/invasive vent	4 (16)	59 (30)
High flow	0 (0)	4 (2)
Low flow	3 (12)	8 (4)
N/A	18 (72)	124 (64)
Ventilation on discharge, no. (%)			0.318458
Yes	2 (8)	31 (16)
No	13 (52)	111 (57)
N/A	10 (40)	53 (27)

## Sheet: HIV AIDS
Outcomes by HIV AIDS Status	HIV/AIDS (n=11)	No HIV/AIDs (n=209)	p-value
Intubation during admission, no. (%)			0.585835
Yes	10 (91)	198 (95)
No	1 (9)	11 (5)
Ventilation during admission, no. (%)			0.585835
Yes	10 (91)	198 (95)
No	1 (9)	11 (5)
PSI Score, median (IQR)	127 (79)	112 (51)	0.1867
PSI Risk, median (IQR)	4 (1)	4 (2)	0.1479
LOS, median (IQR), days	15 (20)	30 (29)	0.0091
ICU LOS, median (IQR), days	15 (15)	22 (20)	0.0299
NIPPV, no. (%)			0.723898
Yes	2 (18)	26 (12.5)
No	0 (0)	7 (3.5)
N/A	9 (82)	176 (84)
Supplemental O2 during admission, no. (%)			0.744479
Yes	11 (100)	207 (99)
No	0 (0)	2 (1)
Supplemental O2 type, no. (%)			0.648489
Intubation/trach/invasive vent	10 (91)	196 (94)
High flow	0 (0)	5 (2)
Low flow	1 (9)	6 (3)
N/A	0 (0)	2 (1)
Discharge status, no. (%)			0.0511469
Alive	5 (45)	152 (73)
Deceased	6 (55)	57 (27)
Supplemental O2 on discharge, no. (%)			0.0806164
Yes	4 (36)	74 (35.4)
No	1 (9)	78 (37.3)
N/A	6 (55)	57 (27.3)
Supplemental O2 type on discharge, no. (%)			0.894808
Intubation/trach/invasive vent	3 (27)	60 (29)
High flow	0 (0)	4 (2)
Low flow	1 (9)	10 (5)
N/A	7 (64)	135 (64)
Ventilation on discharge, no. (%)			0.149154
Yes	1 (9)	32 (15.3)
No	4 (36)	120 (57.4)
N/A	6 (55)	57 (27.3)

[truncated: 9 more sheets: Psychiatric Disorder, Post Surgery Status, Hypertension, Smoking Status, Alcohol Use Status, IVDU Status, Antimicrobial Use, Nursing Home LTAC, Prior Hospitalization]
